# Supplementary material for: Membrane Permeabilization and Antimicrobial Activity of Recombinant Defensin-d2 and Actifensin against Multidrug-Resistant Pseudomonas aeruginosa and Candida albicans
Source: Molecules. 2022 Jul 6;27(14):4325. doi: 10.3390/molecules27144325 (PMC9317813; doi:10.3390/molecules27144325)
Supplement: Supplementary file 1 [file molecules-27-04325-s001.zip]

Archive with 1 entries (1 files):
- molecules-1781231-supplementary.pdf
